# Supplementary material for: Proteomics Investigation of the Impact of the Enterococcus faecalis Secretome on MCF-7 Tumor Cells
Source: Int J Mol Sci. 2023 Oct 5;24(19):14937. doi: 10.3390/ijms241914937 (PMC10573200; doi:10.3390/ijms241914937)
Supplement: Supplementary file 1 [file ijms-24-14937-s001.zip]

Archive with 1 entries (1 files):
- ijms-2619164-supplementary.pdf
